# Supplementary material for: The Diagnostic Role of the Platelet-to-Lymphocyte Ratio in Ovarian Cancer: A Systematic Review and Meta-Analysis
Source: Int J Mol Sci. 2025 Feb 21;26(5):1841. doi: 10.3390/ijms26051841 (PMC11899326; doi:10.3390/ijms26051841)
Supplement: Supplementary file 1 [file ijms-26-01841-s001.zip]

Archive with 1 entries (1 files):
- ijms-3452848-supplementary.pdf
